# Supplementary material for: Environmental Lighting Conditions, Phenomenal Contrast, and the Conscious Perception of Near and Far
Source: Brain Sci. 2024 Sep 26;14(10):966. doi: 10.3390/brainsci14100966 (PMC11505859; doi:10.3390/brainsci14100966)
Supplement: Supplementary file 1 [file brainsci-14-00966-s001.zip]

Archive with 2 entries (2 files):
- File S1-Data.xlsx
- File S2-ANOVA-ProtocolesContrastTask+DepthTask.pdf
