# Supplementary material for: Environmental Lighting Conditions, Phenomenal Contrast, and the Conscious Perception of Near and Far
Source: Brain Sci. 2024 Sep 26;14(10):966. doi: 10.3390/brainsci14100966 (PMC11505859; doi:10.3390/brainsci14100966)
Supplement: Supplementary file 1 [file brainsci-14-00966-s001.zip › File S1-Data.xlsx]

## Sheet: DepthTask
Adaptation	left pattern	right pattern	Background	Grouping	MichelsonConfig	P brighter=nearer
darkadapted	bright	dark	dark grey	GROUPED	1'-'3'	0.875
darkadapted	dark	bright	dark grey	GROUPED	3'-'1'	1
darkadapted	bright	dark	dark grey	UNGROUPED	1'-'3'	1
darkadapted	dark	bright	dark grey	UNGROUPED	3'-'1'	1
darkadapted	bright	dark	light grey	GROUPED	2'-'4'	1
darkadapted	dark	bright	light grey	GROUPED	4'-'2'	0.875
darkadapted	bright	dark	light grey	UNGROUPED	2'-'4'	1
darkadapted	dark	bright	light grey	UNGROUPED	4'-'2'	1
daylight	bright	dark	dark grey	GROUPED	1'-'3'	0.5
daylight	dark	bright	dark grey	GROUPED	3'-'1'	0.75
daylight	bright	dark	dark grey	UNGROUPED	1'-'3'	0.75
daylight	dark	bright	dark grey	UNGROUPED	3'-'1'	0.875
daylight	bright	dark	light grey	GROUPED	2'-'4'	0.5
daylight	dark	bright	light grey	GROUPED	4'-'2'	0.125
daylight	bright	dark	light grey	UNGROUPED	2'-'4'	0.875
daylight	dark	bright	light grey	UNGROUPED	4'-'2'	0.625
no-rods	bright	dark	dark grey	GROUPED	1'-'3'	0.25
no-rods	dark	bright	dark grey	GROUPED	3'-'1'	0.625
no-rods	bright	dark	dark grey	UNGROUPED	1'-'3'	0.875
no-rods	dark	bright	dark grey	UNGROUPED	3'-'1'	0.5
no-rods	bright	dark	light grey	GROUPED	2'-'4'	0.25
no-rods	dark	bright	light grey	GROUPED	4'-'2'	0.5
no-rods	bright	dark	light grey	UNGROUPED	2'-'4'	0.875
no-rods	dark	bright	light grey	UNGROUPED	4'-'2'	0.875
3-Way ANOVA input

## Sheet: ContrastTask
Adaptation	left pattern	right pattern	Background	Grouping	MichelsonConfig	P 'contrast'	P 'assimilation'
darkadapted	bright	dark	dark grey	GROUPED	1'-'3'	0.625	0.375
darkadapted	dark	bright	dark grey	GROUPED	3'-'1'	0.875	0.125
darkadapted	bright	dark	dark grey	UNGROUPED	1'-'3'	0.875	0.125
darkadapted	dark	bright	dark grey	UNGROUPED	3'-'1'	0.875	0.125
darkadapted	bright	dark	light grey	GROUPED	2'-'4'	0.625	0.375
darkadapted	dark	bright	light grey	GROUPED	4'-'2'	0.625	0.375
darkadapted	bright	dark	light grey	UNGROUPED	2'-'4'	0.75	0.25
darkadapted	dark	bright	light grey	UNGROUPED	4'-'2'	0.875	0.125
daylight	bright	dark	dark grey	GROUPED	1'-'3'	0.5	0.5
daylight	dark	bright	dark grey	GROUPED	3'-'1'	0.375	0.625
daylight	bright	dark	dark grey	UNGROUPED	1'-'3'	0.25	0.75
daylight	dark	bright	dark grey	UNGROUPED	3'-'1'	0.125	0.875
daylight	bright	dark	light grey	GROUPED	2'-'4'	0.375	0.625
daylight	dark	bright	light grey	GROUPED	4'-'2'	0.5	0.5
daylight	bright	dark	light grey	UNGROUPED	2'-'4'	0	1
daylight	dark	bright	light grey	UNGROUPED	4'-'2'	0.25	0.75
no-rods	bright	dark	dark grey	GROUPED	1'-'3'	0.5	0.5
no-rods	dark	bright	dark grey	GROUPED	3'-'1'	0.5	0.5
no-rods	bright	dark	dark grey	UNGROUPED	1'-'3'	0.375	0.625
no-rods	dark	bright	dark grey	UNGROUPED	3'-'1'	0.625	0.375
no-rods	bright	dark	light grey	GROUPED	2'-'4'	0.5	0.5
no-rods	dark	bright	light grey	GROUPED	4'-'2'	0.375	0.625
no-rods	bright	dark	light grey	UNGROUPED	2'-'4'	0.25	0.75
no-rods	dark	bright	light grey	UNGROUPED	4'-'2'	0.75	0.25
3-Way ANOVA input

## Sheet: Feuil3
n10	dC1	ON	L1	387.246	A	Task: press	ON	529.607	6.3955
n10	dC1	ON	L1	356.765	B	left or right	OFF	711.515	17.7494
n10	dC1	ON	L1	621.41	C	button as
n10	dC1	ON	L1	596.393	D	quickly as
n10	dC1	ON	L1	659.673	E	possible for
n10	dC1	ON	L1	506.086	F	"nearer"=on
n10	dC1	ON	L1	570.951	G	which side
n10	dC1	ON	L1	453.247	H	pattern seems
n10	dC1	ON	L1	626.77	I	nearer to you
n10	dC1	ON	L1	531.902	J
n10	dC1	ON	L2	445.198	A
n10	dC1	ON	L2	499.338	B
n10	dC1	ON	L2	590.387	C
n10	dC1	ON	L2	469.31	D
n10	dC1	ON	L2	518.719	E
n10	dC1	ON	L2	610.75	F
n10	dC1	ON	L2	643.461	G
n10	dC1	ON	L2	465.414	H
n10	dC1	ON	L2	635.139	I
n10	dC1	ON	L2	451.177	J
n1	dC1	ON	L1	451.074	A
n1	dC1	ON	L1	419.765	B
n1	dC1	ON	L1	824.544	C
n1	dC1	ON	L1	572.378	D
n1	dC1	ON	L1	578.058	E
n1	dC1	ON	L1	596.531	F
n1	dC1	ON	L1	540.333	G
n1	dC1	ON	L1	490.051	H
n1	dC1	ON	L1	497.275	I
n1	dC1	ON	L1	514.735	J
n1	dC1	ON	L2	465.534	A
n1	dC1	ON	L2	466.284	B
n1	dC1	ON	L2	627.414	C
n1	dC1	ON	L2	592.391	D
n1	dC1	ON	L2	628.961	E
n1	dC1	ON	L2	626.756	F
n1	dC1	ON	L2	542.445	G
n1	dC1	ON	L2	541.256	H
n1	dC1	ON	L2	719.508	I
n1	dC1	ON	L2	627.849	J
n20	dC1	ON	L1	395.158	A
n20	dC1	ON	L1	404.536	B
n20	dC1	ON	L1	579.382	C
n20	dC1	ON	L1	649.428	D
n20	dC1	ON	L1	602.362	E
n20	dC1	ON	L1	699.883	F
n20	dC1	ON	L1	481.587	G
n20	dC1	ON	L1	546.182	H
n20	dC1	ON	L1	555.287	I
n20	dC1	ON	L1	697.449	J
n20	dC1	ON	L2	380.643	A
n20	dC1	ON	L2	394.524	B
n20	dC1	ON	L2	604.399	C
n20	dC1	ON	L2	761.502	D
n20	dC1	ON	L2	626.282	E
n20	dC1	ON	L2	524.018	F
n20	dC1	ON	L2	482.716	G
n20	dC1	ON	L2	470.771	H
n20	dC1	ON	L2	656.746	I
n20	dC1	ON	L2	474.623	J
n5	dC1	ON	L1	482.319	A
n5	dC1	ON	L1	370.665	B
n5	dC1	ON	L1	689.455	C
n5	dC1	ON	L1	575.742	D
n5	dC1	ON	L1	592.092	E
n5	dC1	ON	L1	561.283	F
n5	dC1	ON	L1	450.512	G
n5	dC1	ON	L1	433.509	H
n5	dC1	ON	L1	592.545	I
n5	dC1	ON	L1	529.034	J
n5	dC1	ON	L2	485.551	A
n5	dC1	ON	L2	426.751	B
n5	dC1	ON	L2	494.326	C
n5	dC1	ON	L2	633.052	D
n5	dC1	ON	L2	705.535	E
n5	dC1	ON	L2	754.016	F
n5	dC1	ON	L2	553.092	G
n5	dC1	ON	L2	457.912	H
n5	dC1	ON	L2	753.433	I
n5	dC1	ON	L2	603.054	J
n10	dC2	ON	L1	395.714	A
n10	dC2	ON	L1	560.962	B
n10	dC2	ON	L1	909.6	C
n10	dC2	ON	L1	624.413	D
n10	dC2	ON	L1	614.943	E
n10	dC2	ON	L1	414.469	F
n10	dC2	ON	L1	409.51	G
n10	dC2	ON	L1	405.029	H
n10	dC2	ON	L1	614.505	I
n10	dC2	ON	L1	500.166	J
n10	dC2	ON	L2	577.324	A
n10	dC2	ON	L2	424.969	B
n10	dC2	ON	L2	513.338	C
n10	dC2	ON	L2	496.327	D
n10	dC2	ON	L2	483.597	E
n10	dC2	ON	L2	657.457	F
n10	dC2	ON	L2	473.932	G
n10	dC2	ON	L2	445.225	H
n10	dC2	ON	L2	575.499	I
n10	dC2	ON	L2	527.518	J
n1	dC2	ON	L1	459.28	A
n1	dC2	ON	L1	520.616	B
n1	dC2	ON	L1	661.437	C
n1	dC2	ON	L1	594.393	D
n1	dC2	ON	L1	635.03	E
n1	dC2	ON	L1	490.368	F
n1	dC2	ON	L1	469.764	G
n1	dC2	ON	L1	474.015	H
n1	dC2	ON	L1	560.872	I
n1	dC2	ON	L1	592.141	J
n1	dC2	ON	L2	475.799	A
n1	dC2	ON	L2	499.405	B
n1	dC2	ON	L2	668.179	C
n1	dC2	ON	L2	420.278	D
n1	dC2	ON	L2	625.759	E
n1	dC2	ON	L2	535.538	F
n1	dC2	ON	L2	465.676	G
n1	dC2	ON	L2	474.46	H
n1	dC2	ON	L2	483.675	I
n1	dC2	ON	L2	441.288	J
n20	dC2	ON	L1	486.805	A
n20	dC2	ON	L1	353.633	B
n20	dC2	ON	L1	613.404	C
n20	dC2	ON	L1	643.426	D
n20	dC2	ON	L1	469.671	E
n20	dC2	ON	L1	616.334	F
n20	dC2	ON	L1	471.617	G
n20	dC2	ON	L1	429.301	H
n20	dC2	ON	L1	612.316	I
n20	dC2	ON	L1	575.579	J
n20	dC2	ON	L2	354.184	A
n20	dC2	ON	L2	467.926	B
n20	dC2	ON	L2	788.521	C
n20	dC2	ON	L2	423.28	D
n20	dC2	ON	L2	722.396	E
n20	dC2	ON	L2	458.856	F
n20	dC2	ON	L2	407.419	G
n20	dC2	ON	L2	418.752	H
n20	dC2	ON	L2	756.023	I
n20	dC2	ON	L2	504.707	J
n5	dC2	ON	L1	449.726	A
n5	dC2	ON	L1	656.352	B
n5	dC2	ON	L1	582.386	C
n5	dC2	ON	L1	559.369	D
n5	dC2	ON	L1	623.949	E
n5	dC2	ON	L1	474.605	F
n5	dC2	ON	L1	502.388	G
n5	dC2	ON	L1	433.707	H
n5	dC2	ON	L1	560.045	I
n5	dC2	ON	L1	457.212	J
n5	dC2	ON	L2	419.275	A
n5	dC2	ON	L2	333.278	B
n5	dC2	ON	L2	447.296	C
n5	dC2	ON	L2	816.54	D
n5	dC2	ON	L2	558.206	E
n5	dC2	ON	L2	609.713	F
n5	dC2	ON	L2	473.296	G
n5	dC2	ON	L2	440.014	H
n5	dC2	ON	L2	545.972	I
n5	dC2	ON	L2	530.854	J
n10	dC3	ON	L1	410.778	A
n10	dC3	ON	L1	388.446	B
n10	dC3	ON	L1	559.369	C
n10	dC3	ON	L1	574.38	D
n10	dC3	ON	L1	507.161	E
n10	dC3	ON	L1	512.873	F
n10	dC3	ON	L1	480.815	G
n10	dC3	ON	L1	449.258	H
n10	dC3	ON	L1	618.077	I
n10	dC3	ON	L1	735.279	J
n10	dC3	ON	L2	451.297	A
n10	dC3	ON	L2	482.868	B
n10	dC3	ON	L2	550.365	C
n10	dC3	ON	L2	610.402	D
n10	dC3	ON	L2	489.125	E
n10	dC3	ON	L2	535.699	F
n10	dC3	ON	L2	543.522	G
n10	dC3	ON	L2	472.604	H
n10	dC3	ON	L2	598.281	I
n10	dC3	ON	L2	409.622	J
n1	dC3	ON	L1	451.279	A
n1	dC3	ON	L1	433.623	B
n1	dC3	ON	L1	664.911	C
n1	dC3	ON	L1	690.456	D
n1	dC3	ON	L1	506.947	E
n1	dC3	ON	L1	532.94	F
n1	dC3	ON	L1	506.454	G
n1	dC3	ON	L1	442.69	H
n1	dC3	ON	L1	561.639	I
n1	dC3	ON	L1	498.82	J
n1	dC3	ON	L2	455.529	A
n1	dC3	ON	L2	476.772	B
n1	dC3	ON	L2	505.53	C
n1	dC3	ON	L2	562.371	D
n1	dC3	ON	L2	462.604	E
n1	dC3	ON	L2	471.506	F
n1	dC3	ON	L2	489.244	G
n1	dC3	ON	L2	445.304	H
n1	dC3	ON	L2	482.027	I
n1	dC3	ON	L2	543.527	J
n20	dC3	ON	L1	413.273	A
n20	dC3	ON	L1	387.002	B
n20	dC3	ON	L1	718.474	C
n20	dC3	ON	L1	594.389	D
n20	dC3	ON	L1	539.079	E
n20	dC3	ON	L1	548.095	F
n20	dC3	ON	L1	506.31	G
n20	dC3	ON	L1	432.453	H
n20	dC3	ON	L1	667.267	I
n20	dC3	ON	L1	490.279	J
n20	dC3	ON	L2	378.251	A
n20	dC3	ON	L2	401.348	B
n20	dC3	ON	L2	563.372	C
n20	dC3	ON	L2	661.436	D
n20	dC3	ON	L2	712.103	E
n20	dC3	ON	L2	403.089	F
n20	dC3	ON	L2	434.439	G
n20	dC3	ON	L2	459.387	H
n20	dC3	ON	L2	609.449	I
n20	dC3	ON	L2	449.538	J
n5	dC3	ON	L1	460.063	A
n5	dC3	ON	L1	405.23	B
n5	dC3	ON	L1	490.719	C
n5	dC3	ON	L1	589.405	D
n5	dC3	ON	L1	523.676	E
n5	dC3	ON	L1	563.534	F
n5	dC3	ON	L1	451.018	G
n5	dC3	ON	L1	456.611	H
n5	dC3	ON	L1	505.884	I
n5	dC3	ON	L1	481.765	J
n5	dC3	ON	L2	418.275	A
n5	dC3	ON	L2	416.268	B
n5	dC3	ON	L2	537.354	C
n5	dC3	ON	L2	615.407	D
n5	dC3	ON	L2	518.317	E
n5	dC3	ON	L2	554.28	F
n5	dC3	ON	L2	473.896	G
n5	dC3	ON	L2	422.332	H
n5	dC3	ON	L2	529.81	I
n5	dC3	ON	L2	443.788	J
n10	dC1	OFF	L1	1336.88	A
n10	dC1	OFF	L1	564.179	B
n10	dC1	OFF	L1	1448.96	C
n10	dC1	OFF	L1	1251.83	D
n10	dC1	OFF	L1	1315.99	E
n10	dC1	OFF	L1	679.383	F
n10	dC1	OFF	L1	538.689	G
n10	dC1	OFF	L1	418.028	H
n10	dC1	OFF	L1	823.373	I
n10	dC1	OFF	L1	544.753	J
n10	dC1	OFF	L2	831.549	A
n10	dC1	OFF	L2	515.953	B
n10	dC1	OFF	L2	982.649	C
n10	dC1	OFF	L2	860.417	D
n10	dC1	OFF	L2	659.26	E
n10	dC1	OFF	L2	537.766	F
n10	dC1	OFF	L2	495.577	G
n10	dC1	OFF	L2	474.814	H
n10	dC1	OFF	L2	955.181	I
n10	dC1	OFF	L2	498.661	J
n1	dC1	OFF	L1	644.424	A
n1	dC1	OFF	L1	485.917	B
n1	dC1	OFF	L1	1091.72	C
n1	dC1	OFF	L1	978.646	D
n1	dC1	OFF	L1	977.381	E
n1	dC1	OFF	L1	635.949	F
n1	dC1	OFF	L1	706.198	G
n1	dC1	OFF	L1	962.282	H
n1	dC1	OFF	L1	1243.47	I
n1	dC1	OFF	L1	566.163	J
n1	dC1	OFF	L2	688.454	A
n1	dC1	OFF	L2	488.468	B
n1	dC1	OFF	L2	905.596	C
n1	dC1	OFF	L2	754.497	D
n1	dC1	OFF	L2	969.807	E
n1	dC1	OFF	L2	623.867	F
n1	dC1	OFF	L2	1593.38	G
n1	dC1	OFF	L2	522.343	H
n1	dC1	OFF	L2	947.153	I
n1	dC1	OFF	L2	694.686	J
n20	dC1	OFF	L1	593.391	A
n20	dC1	OFF	L1	439.392	B
n20	dC1	OFF	L1	1114.74	C
n20	dC1	OFF	L1	1081.72	D
n20	dC1	OFF	L1	755.76	E
n20	dC1	OFF	L1	711.513	F
n20	dC1	OFF	L1	562.577	G
n20	dC1	OFF	L1	428.294	H
n20	dC1	OFF	L1	698.479	I
n20	dC1	OFF	L1	552.458	J
n20	dC1	OFF	L2	753.496	A
n20	dC1	OFF	L2	461.809	B
n20	dC1	OFF	L2	1999.38	C
n20	dC1	OFF	L2	1057.7	D
n20	dC1	OFF	L2	973.889	E
n20	dC1	OFF	L2	466.532	F
n20	dC1	OFF	L2	543.562	G
n20	dC1	OFF	L2	518.917	H
n20	dC1	OFF	L2	884.102	I
n20	dC1	OFF	L2	562.642	J
n5	dC1	OFF	L1	502.331	A
n5	dC1	OFF	L1	492.449	B
n5	dC1	OFF	L1	743.491	C
n5	dC1	OFF	L1	1096.72	D
n5	dC1	OFF	L1	1504.91	E
n5	dC1	OFF	L1	848.729	F
n5	dC1	OFF	L1	607.75	G
n5	dC1	OFF	L1	450.218	H
n5	dC1	OFF	L1	744.048	I
n5	dC1	OFF	L1	520.682	J
n5	dC1	OFF	L2	661.515	A
n5	dC1	OFF	L2	460.677	B
n5	dC1	OFF	L2	987.855	C
n5	dC1	OFF	L2	738.487	D
n5	dC1	OFF	L2	634.138	E
n5	dC1	OFF	L2	526.131	F
n5	dC1	OFF	L2	453.217	G
n5	dC1	OFF	L2	465.514	H
n5	dC1	OFF	L2	1300.6	I
n5	dC1	OFF	L2	480.96	J
n10	dC2	OFF	L1	539.357	A
n10	dC2	OFF	L1	539.33	B
n10	dC2	OFF	L1	823.543	C
n10	dC2	OFF	L1	914.605	D
n10	dC2	OFF	L1	956.058	E
n10	dC2	OFF	L1	627.893	F
n10	dC2	OFF	L1	620.613	G
n10	dC2	OFF	L1	481.232	H
n10	dC2	OFF	L1	673.986	I
n10	dC2	OFF	L1	559.005	J
n10	dC2	OFF	L2	553.364	A
n10	dC2	OFF	L2	418.828	B
n10	dC2	OFF	L2	644.433	C
n10	dC2	OFF	L2	641.423	D
n10	dC2	OFF	L2	906.776	E
n10	dC2	OFF	L2	510.113	F
n10	dC2	OFF	L2	557.721	G
n10	dC2	OFF	L2	485.597	H
n10	dC2	OFF	L2	758.351	I
n10	dC2	OFF	L2	683.867	J
n1	dC2	OFF	L1	447.296	A
n1	dC2	OFF	L1	450.291	B
n1	dC2	OFF	L1	943.494	C
n1	dC2	OFF	L1	802.53	D
n1	dC2	OFF	L1	624.686	E
n1	dC2	OFF	L1	1814.3	F
n1	dC2	OFF	L1	569.457	G
n1	dC2	OFF	L1	465.234	H
n1	dC2	OFF	L1	823.768	I
n1	dC2	OFF	L1	678.374	J
n1	dC2	OFF	L2	865.571	A
n1	dC2	OFF	L2	555.029	B
n1	dC2	OFF	L2	915.138	C
n1	dC2	OFF	L2	641.423	D
n1	dC2	OFF	L2	632.224	E
n1	dC2	OFF	L2	536.398	F
n1	dC2	OFF	L2	704.96	G
n1	dC2	OFF	L2	538.829	H
n1	dC2	OFF	L2	1085.95	I
n1	dC2	OFF	L2	578.858	J
n20	dC2	OFF	L1	814.538	A
n20	dC2	OFF	L1	435.26	B
n20	dC2	OFF	L1	1081.56	C
n20	dC2	OFF	L1	690.455	D
n20	dC2	OFF	L1	668.999	E
n20	dC2	OFF	L1	576.047	F
n20	dC2	OFF	L1	493.27	G
n20	dC2	OFF	L1	455.204	H
n20	dC2	OFF	L1	761.463	I
n20	dC2	OFF	L1	517.963	J
n20	dC2	OFF	L2	516.341	A
n20	dC2	OFF	L2	411.435	B
n20	dC2	OFF	L2	965.216	C
n20	dC2	OFF	L2	785.519	D
n20	dC2	OFF	L2	905.065	E
n20	dC2	OFF	L2	533.793	F
n20	dC2	OFF	L2	532.697	G
n20	dC2	OFF	L2	487.424	H
n20	dC2	OFF	L2	747.447	I
n20	dC2	OFF	L2	508.755	J
n5	dC2	OFF	L1	697.624	A
n5	dC2	OFF	L1	498.432	B
n5	dC2	OFF	L1	947.625	C
n5	dC2	OFF	L1	776.084	D
n5	dC2	OFF	L1	1004.71	E
n5	dC2	OFF	L1	716.786	F
n5	dC2	OFF	L1	596.382	G
n5	dC2	OFF	L1	514.319	H
n5	dC2	OFF	L1	616.289	I
n5	dC2	OFF	L1	657.64	J
n5	dC2	OFF	L2	589.389	A
n5	dC2	OFF	L2	385.188	B
n5	dC2	OFF	L2	1070.38	C
n5	dC2	OFF	L2	626.412	D
n5	dC2	OFF	L2	899.173	E
n5	dC2	OFF	L2	558.705	F
n5	dC2	OFF	L2	472.808	G
n5	dC2	OFF	L2	494.202	H
n5	dC2	OFF	L2	708	I
n5	dC2	OFF	L2	485.697	J
n10	dC3	OFF	L1	942.623	A
n10	dC3	OFF	L1	531.903	B
n10	dC3	OFF	L1	1083.84	C
n10	dC3	OFF	L1	1396.92	D
n10	dC3	OFF	L1	833.477	E
n10	dC3	OFF	L1	615.669	F
n10	dC3	OFF	L1	475.262	G
n10	dC3	OFF	L1	549.886	H
n10	dC3	OFF	L1	670.54	I
n10	dC3	OFF	L1	497.281	J
n10	dC3	OFF	L2	632.418	A
n10	dC3	OFF	L2	520.102	B
n10	dC3	OFF	L2	1112.73	C
n10	dC3	OFF	L2	886.585	D
n10	dC3	OFF	L2	811.176	E
n10	dC3	OFF	L2	520.239	F
n10	dC3	OFF	L2	521.449	G
n10	dC3	OFF	L2	427.642	H
n10	dC3	OFF	L2	834.381	I
n10	dC3	OFF	L2	552.019	J
n1	dC3	OFF	L1	500.332	A
n1	dC3	OFF	L1	475.209	B
n1	dC3	OFF	L1	1141.75	C
n1	dC3	OFF	L1	912.088	D
n1	dC3	OFF	L1	995.986	E
n1	dC3	OFF	L1	529.493	F
n1	dC3	OFF	L1	488.963	G
n1	dC3	OFF	L1	479.3	H
n1	dC3	OFF	L1	759.883	I
n1	dC3	OFF	L1	467.398	J
n1	dC3	OFF	L2	836.553	A
n1	dC3	OFF	L2	516.372	B
n1	dC3	OFF	L2	632.417	C
n1	dC3	OFF	L2	921.835	D
n1	dC3	OFF	L2	763.375	E
n1	dC3	OFF	L2	512.413	F
n1	dC3	OFF	L2	578.091	G
n1	dC3	OFF	L2	508.725	H
n1	dC3	OFF	L2	695.698	I
n1	dC3	OFF	L2	632.777	J
n20	dC3	OFF	L1	702.111	A
n20	dC3	OFF	L1	474.373	B
n20	dC3	OFF	L1	858.567	C
n20	dC3	OFF	L1	1001.66	D
n20	dC3	OFF	L1	985.976	E
n20	dC3	OFF	L1	552.507	F
n20	dC3	OFF	L1	592.421	G
n20	dC3	OFF	L1	459.13	H
n20	dC3	OFF	L1	734.206	I
n20	dC3	OFF	L1	593.47	J
n20	dC3	OFF	L2	460.41	A
n20	dC3	OFF	L2	446.217	B
n20	dC3	OFF	L2	951.628	C
n20	dC3	OFF	L2	961.988	D
n20	dC3	OFF	L2	1187.39	E
n20	dC3	OFF	L2	541.568	F
n20	dC3	OFF	L2	529.347	G
n20	dC3	OFF	L2	442.142	H
n20	dC3	OFF	L2	695.858	I
n20	dC3	OFF	L2	510.666	J
n5	dC3	OFF	L1	467.308	A
n5	dC3	OFF	L1	516.373	B
n5	dC3	OFF	L1	633.418	C
n5	dC3	OFF	L1	785.518	D
n5	dC3	OFF	L1	632.253	E
n5	dC3	OFF	L1	602.457	F
n5	dC3	OFF	L1	464.128	G
n5	dC3	OFF	L1	490.42	H
n5	dC3	OFF	L1	2188.53	I
n5	dC3	OFF	L1	666.202	J
n5	dC3	OFF	L2	668.44	A
n5	dC3	OFF	L2	401.221	B
n5	dC3	OFF	L2	1093.72	C
n5	dC3	OFF	L2	678.448	D
n5	dC3	OFF	L2	811.544	E
n5	dC3	OFF	L2	504.157	F
n5	dC3	OFF	L2	485.492	G
n5	dC3	OFF	L2	577.817	H
n5	dC3	OFF	L2	766.697	I
n5	dC3	OFF	L2	513.83	J
